# Supplementary material for: Screening of Promising Chemotherapeutic Candidates from Plants against Human Adult T-Cell Leukemia/Lymphoma (VII): Active Principles from Thuja occidentalis L
Source: Molecules. 2021 Dec 15;26(24):7619. doi: 10.3390/molecules26247619 (PMC8707666; doi:10.3390/molecules26247619)
Supplement: Supplementary file 1 [file molecules-26-07619-s001.zip]

Archive with 1 entries (1 files):
- molecules-1492229-supplementary.pdf
